# Supplementary material for: Genetic markers involved in neuroinflammation in Down syndrome: a systematic review
Source: Dement Neuropsychol. 2025 Jul 18;19(Suppl 1):e20240251. doi: 10.1590/1980-5764-DN-2024-0251 (PMC12306487; doi:10.1590/1980-5764-DN-2024-0251)
Supplement: Supplementary Material I [file 1980-5764-dn-19-s1-e20240251-suppl01.xlsx]

## Sheet: Extraction
	Genes
Author, year	ACLY	APOE	APP	BAZ1A	Beta cat	BDKRB1	CAC	CD86	CHI3L1	CPT1	CXCL12	CXCR4	CXCR7	CXCL12	DAB2	DNASE1L3	DSCR1/RCAN1	DYRK1A	EGR1	FCγR1B	FOS	HIF1A	IFNAR1	IFNAR2	IL-1	IL-1β	IL-1Ra	IL-6	IL8	IL-10	IL-12	IRF7	ITSN1	JAG1	KLF4	LTA4H	LATS	LYST	mRNA CIC	MRC1	MX1	NRIP1	PAI2	P21	PPARα	PSEN1	PSEN2	RNASEH2A	S100B
Cairney et al., 2009					x																														x
Convertini et al., 2016
Costa et al., 2010
Donavan et al., 2024
Jafarpour et al., 2024																x																																x
Mattos et al., 2018
Raha-Chowdhur, 2021
Silva et al., 2016
Trotta et al., 2011
Veteleanu et al., 2022
Waugh et al., 2019
Wilcock et al., 2015								x	x											x						x	x	x		x	x									x
		High (overexpressed)
		Low (underexpressed)
		Present
	*	Proteins with differential expression in the article
	#	Result without statistical significance
[truncated: 60 more columns]
